# Supplementary material for: The Role of Metabolomics in Current Concepts of Organ Preservation
Source: Int J Mol Sci. 2020 Sep 10;21(18):6607. doi: 10.3390/ijms21186607 (PMC7555311; doi:10.3390/ijms21186607)
Supplement: Supplementary file 1 [file ijms-21-06607-s001.zip]

Archive with 6 entries (5 files):
- Supplementary Materials/
- __MACOSX/._Supplementary Materials
- Supplementary Materials/Supp_material_Search_strategy.docx
- __MACOSX/Supplementary Materials/._Supp_material_Search_strategy.docx
- Supplementary Materials/Supp_material_Flowchart.docx
- __MACOSX/Supplementary Materials/._Supp_material_Flowchart.docx
